# Supplementary material for: Cell-Death Metabolites from Cocconeis scutellum var. parva Identified by Integrating Bioactivity-Based Fractionation and Non-Targeted Metabolomic Approaches
Source: Mar Drugs. 2024 Jul 18;22(7):320. doi: 10.3390/md22070320 (PMC11278434; doi:10.3390/md22070320)
Supplement: Supplementary file 1 [file marinedrugs-22-00320-s001.zip]

Archive with 1 entries (1 files):
- marinedrugs-3039331-supplementary.pdf
